# Supplementary material for: Branched-Chain Amino Acids and Arginine Improve Performance in Two Consecutive Days of Simulated Handball Games in Male and Female Athletes: A Randomized Trial
Source: PLoS One. 2015 Mar 24;10(3):e0121866. doi: 10.1371/journal.pone.0121866 (PMC4372381; doi:10.1371/journal.pone.0121866)
Supplement: S1 Table — (XLSX) [file pone.0121866.s002.xlsx]

## Sheet: performance
ID	gender	PLD11st	PLD12nd	PLD11st	PLD22nd	AAD11st	AAD12nd	AAD21st	AAD22nd
1	1	3.16	3.04	3.04	3.04	3.02	3	2.94	2.85
3	1	3.16	3.01	2.97	3	2.93	2.92	2.91	2.86
7	1	3.26	3.25	3.3	3.33	3.02	3.03	3.08	3.11
8	1	3.54	3.56	3.45	3.51	3.24	3.2	3.16	3.19
12	1	2.95	2.94	2.97	2.95	2.94	2.92	2.95	2.95
14	1	3.02	2.99	3.04	3.03	2.98	3	3.03	3
15	1	3.04	3.07	3.1	3.08	3.17	3.11	3.02	3.04
2	1	2.97	3	2.96	2.98	3.22	3.16	2.99	3.01
4	1	2.96	2.98	2.98	3.03	3.02	2.97	2.98	2.99
5	1	2.89	3.06	2.9	2.99	2.95	2.98	3.03	3.01
6	1	3.08	3.12	3.14	3.1	3.26	3.28	3.21	3.2
9	1	2.89	2.91	2.9	2.93	2.87	2.95	2.82	2.86
10	1	2.88	2.87	2.88	2.91	2.91	2.9	2.93	2.9
11	1	2.86	2.91	2.88	2.87	2.99	3.01	2.95	3.02
13	1	2.98	3.04	2.99	3.05	2.98	3.02	3.04	3.07
2	2	4	4.03	3.97	4.18	3.7	3.73	3.52	3.53
3	2	3.21	3.3	3.4	3.45	3.36	3.3	3.21	3.32
4	2	3.51	3.36	3.28	3.37	3.37	3.47	3.3	3.29
5	2	3.06	3.06	3.05	3.03	3.25	3.2	3.08	3.01
7	2	3.16	3.27	3.27	3.28	3.36	3.37	3.34	3.26
8	2	3.63	3.55	3.39	3.43	3.16	3.27	3.27	3.28
9	2	3.28	3.33	3.41	3.46	3.5	3.51	3.42	3.32

## Sheet: blood biochemistry
ID	gender	LACpla1	LACpla2	LACpla4	LACpla5	LACAA1	LACAA2	LACAA4	LACAA5	NH3pla1	NH3pla2	NH3pla4	NH3pla5	NH3AA1	NH3AA2	NH3AA4	NH3AA5	UREApla1	UREApla2	UREApla4	UREApla5	UREAAA1	UREAAA2	UREAAA4	UREAAA5	NEFApla1	NEFApla2	NEFApla4	NEFApla5	NEFAAA1	NEFAAA2	NEFAAA4	NEFAAA5	GLYPL1	GLYPL2	GLYPL4	GLYPL5	GLYAA1	GLYAA2	GLYAA4	GLYAA5
1	1	2.2	4.61	2.86	3.93	3.74	6.49	2.64	4.24	58	128	43	125	55	123	37	89	0.83	0.74	1	1.13	1.83	2.3	2	2.73	0.4	0.76	0.28	0.98	0.45	0.58	0.31	0.8	0.5	77.6	0.5	85.1	28	61.8	22	84.8
2	1	1.54	6.03	2.31	2.78	2.97	6.15	1.54	5.92	46	90	29	90	40	108	58	140	0.67	0.9	0.67	0.75	0.83	1	1	1	0.53	0.26	0.32	0.43	0.25	0.32	0.22	0.36	31	40.4	21	78.6	29	70	35	78.6
3	1	5.5	7.47	1.54	5.41	2.75	10.95	2.75	8.46	58	175	50	137	50	206	37	209	1	1.08	1	1.02	0.83	1.03	1	1.05	0.25	0.42	0.27	0.49	0.15	0.18	0.23	0.46	0.6	41	0.5	52.7	26	52	32	87.7
4	1	5.28	6.33	1.43	4	2.2	5.83	1.76	3.46	35	156	42	126	52	180	55	166	0.67	0.74	0.67	0.65	0.67	0.93	0.83	0.92	0.28	0.34	0.58	0.72	0.29	0.28	0.74	0.48	0.5	25.7	30	94.3	31	51.2	63	75.9
5	1	1.21	2.7	1.98	2.95	2.75	4.29	4.4	3.46	50	139	37	129	60	191	42	173	0.83	0.98	0.83	1.03	0.83	0.97	1	1.18	0.32	0.44	0.15	0.27	0.18	0.39	0.47	0.46	17	52	4	22.7	25	32.1	0.5	37.5
6	1	1.43	5.33	1.21	5.37	1.98	5.74	3.63	4.5	51	169	40	170	39	185	48	155	0.67	0.79	0.83	0.98	0.67	0.79	0.83	0.93	0.07	0.53	0.12	0.37	0.14	0.27	0.28	0.45	0.5	96	0.5	92.7	0.5	30.3	0.5	81
7	1	0.99	4.15	0.99	3.01	4.27	6.7	5.11	4.96	40	104	30	124	45	109	53	126	0.67	0.73	0.83	0.98	1	1.08	1	1.09	0.33	0.25	0.29	0.43	0.24	0.48	0.46	0.53	0.5	14.9	3	21.5	0.5	33.2	0.5	35.7
8	1	2.09	5.49	1.65	4.39	5.83	8.36	6.38	6.16	55	116	42	104	37	162	57	152	0.83	0.86	1	1.08	0.83	1.05	1	1.27	0.22	0.48	0.26	0.76	0.31	0.28	0.35	0.53	5	82.7	9	117.1	0.5	30.8	0.5	69.3
9	1	1.54	4.55	1.98	2.91	5.94	9.07	1.65	4.53	32	119	50	121	52	196	40	200	0.5	0.77	0.67	0.76	0.83	1.07	0.83	1.07	0.13	0.69	0.25	0.76	0.35	0.54	0.43	0.65	24	100.2	32	95	7	76.1	17	112.6
10	1	2.42	5.23	1.87	3.54	5.21	7.79	2.09	4.56	40	119	42	97	46	169	40	166	0.67	0.97	0.67	0.76	0.67	0.92	0.83	0.96	0.25	0.5	0.29	0.75	0.31	0.28	0.54	0.41	28	101	29	111.2	0.5	21.2	40	52
11	1	1.76	6.02	2.97	3.62	1.87	7.29	2.42	4.83	30	170	39	110	39	205	50	186	0.83	1.01	1	1.04	0.83	1.06	1	1.04	0.2	0.5	0.68	1.12	0.43	0.62	0.63	0.76	28	82.1	53	190.2	9	79.9	16	103
12	1	5.83	5.22	6.16	4.65	1.54	3.56	1.43	2.52	41	128	48	161	33	201	58	197	0.67	0.77	0.83	0.86	0.67	0.77	0.83	1.04	0.23	0.22	0.27	0.34	0.18	0.23	0.25	0.67	0.5	14.9	0.5	36.1	0.5	18.5	2	66.7
13	1	4.62	6.62	4.95	6.2	1.1	3.63	1.32	2.55	34	142	31	127	54	160	36	159	0.67	0.91	0.83	0.94	0.67	0.72	0.83	0.93	0.53	0.49	0.45	0.69	0.17	0.31	0.36	0.58	3	70.2	2	122	0.5	37.3	8	65.9
14	1	3.08	10.06	2.42	8.53	1.43	5.86	1.21	4.8	42	133	32	109	48	145	56	154	2	2.15	2.5	2.61	0.83	1.07	1	1.08	0.13	0.3	0.23	0.19	0.1	0.17	0.16	0.35	12	44	21	41	0.5	12.9	0.5	39.9
15	1	3.19	9.51	2.2	8.58	1.87	6.17	1.98	5.9	43	139	49	191	40	165	50	195	1.67	2.14	2	1	0.83	1.11	1	1.3	0.13	0.21	0.17	0.62	0.14	0.25	0.34	0.36	19	46.9	26	127	0.5	54.2	21	87.7
1	2	4.218	4.546	2.775	4.529	4.995	6.471	3.441	4.407	50	112.945	55	114.438	36	145.718	53	151.478	2.423	3.843	3.429	5.698	2.001	2.37	2.098	2.694	0.317	1.15409	0.8189	0.67517	0.4747	0.48398	0.5205	0.23703	49	341.958	66	394.441	48	106.255	70	149.78
2	2	5.106	7.353	2.997	5.327	3.774	5.354	2.775	3.655	46	147.079	53	120.516	40	226.526	48	134.684	1.222	1.641	1.363	1.769	0.984	1.283	1.168	1.48	0.3969	0.77693	0.5863	0.43248	0.4188	0.27275	0.5769	0.47	48	152.64	63	154.648	52	115.57	65	155.364
3	2	5.106	7.09	3.663	7.122	4.662	4.694	3.552	4.295	38	115.09	50	129.284	31	137.644	40	115.14	1.514	1.67	1.482	1.875	0.487	0.572	0.498	0.603	0.2414	0.36232	0.4293	0.56957	0.1992	0.30666	0.1939	0.19669	37	93.153	46	180.027	33	95.14	33	80.08
4	2	4.884	4.31	3.663	2.838	4.995	4.939	3.774	3.622	34	150.44	48	118.382	30	157.861	52	136.969	0.746	1.071	0.649	0.891	0.973	1.326	0.973	1.465	0.102	0.28619	0.1919	0.22004	0.1125	0.38313	0.222	0.28584	27	72.809	33	95.629	23	118.645	29	130.511
6	2	4.107	3.719	3.441	2.37	4.218	5.568	3.774	3.756	45	137.094	40	114.983	48	127.79	56	114.222	0.811	1.025	1.049	1.376	1.287	1.658	1.503	1.8	0.1095	0.13927	0.2836	0.33244	0.2725	0.37908	0.4998	0.40496	25	47.859	42	85.408	35	86.133	47	98.703
7	2	5.883	12.791	3.33	2.773	5.661	4.003	3.441	1.896	51	135.287	38	106.594	49	132.596	43	128.143	0.422	0.613	0.53	0.707	1.071	1.324	1.071	1.191	0.2416	0.31546	0.1862	0.31091	0.1118	0.29375	0.2145	0.38602	42	112.355	41	147.002	29	76.878	31	89.219
8	2	4.662	3.668	2.775	1.372	4.662	3.609	2.997	2.004	56	123.595	36	99.934	37	126.846	44	105.96	2.758	3.054	1.85	2.191	0.735	0.941	0.735	0.966	0.2458	0.87583	0.3532	0.5465	0.3042	0.33485	0.2763	0.40482	23	172.787	45	103.669	34	63.107	32	89.306

## Sheet: BCAA Arg
ID	gender	AA_BCAA1	AA_BCAA2	AA_BCAA4	AA_BCAA5	PL_BCAA1	PL_BCAA2	PL_BCAA4	PL_BCAA5	AA_Trp1	AA_Trp2	AA_Trp4	AA_Trp5	PL_Trp1	PL_Trp2	PL_Trp4	PL_Trp5	AATBR1	AATBR2	AATBR3	AATBR4	PLTBR1	PLTBR2	PLTBR3	PLTBR4
1	1	366.8	757.9	403.4	639	452.3	714.6	270.1	531.2	31.42	31.32	25.76	31.83	49.74	61.5	68.25	54.65	0.0856598	0.0413247	0.0638572	0.0498122	0.109971	0.0860621	0.252684	0.10288
2	1	363.4	777.9	295.7	577.9	333.4	612.3	347.9	475.7	116.53	49.98	63.13	41.27	31.92	40.34	29.62	39.8	0.320666	0.0642499	0.213493	0.0714137	0.0957409	0.0658827	0.0851394	0.0836662
5	1	476.8	1003.4	353.4	964.6	566.8	706.8	372.3	570.1	78.04	48.4	61.83	35.19	46.14	41.78	43.22	35.64	0.163674	0.048236	0.174958	0.0364814	0.0814044	0.0591115	0.116089	0.0625153
6	1	409	663.4	266.8	596.8	519	640.1	376.8	462.3	49.48	35.26	39.39	28.38	34.47	46.16	60.88	42.06	0.120978	0.0531504	0.147639	0.0475536	0.0664162	0.0721137	0.161571	0.0909799
8	1	616.8	1152.3	543.4	1021.2	523.4	771.2	395.7	710.1	41.94	23.77	30.24	22.89	60.88	55.86	47.74	45.69	0.0679961	0.0206283	0.0556496	0.0224148	0.116316	0.0724326	0.120647	0.0643431
9	1	436.8	781.2	361.2	647.9	424.6	642.3	424.6	464.6	57.2	31.76	51.71	49.86	55.98	52.2	58.89	55.82	0.130952	0.0406554	0.143162	0.0769563	0.131842	0.0812704	0.138695	0.120146
12	1	504.6	1049	523.4	766.8	415.7	546.8	393.4	671.2	53.08	34.33	69.22	33.4	18.29	76.81	40.1	60.6	0.105192	0.0327264	0.132251	0.0435576	0.0439981	0.140472	0.101932	0.0902861
13	1	477.9	647.9	455.7	655.7	332.3	539	300.1	543.4	46.71	29.11	36.61	29.01	64.12	63.52	38.12	33.9	0.0977401	0.0449298	0.0803379	0.0442428	0.192958	0.117848	0.127024	0.062385
14	1	636.8	1180.1	614.6	1014.6	467.9	769	420.1	656.8	36.7	26.56	32.78	22.57	29.4	103.08	55.25	45.84	0.0576319	0.0225066	0.0533355	0.0222452	0.0628339	0.134044	0.131516	0.0697929
15	1	396.8	853.4	403.4	929	510.1	740.1	622.3	644.6	50.65	38.83	51.25	34.07	43.95	36.22	32.91	48.9	0.127646	0.0455004	0.127045	0.0366738	0.0861596	0.0489393	0.0528845	0.075861
1	2	668	866.3	472.4	581.9	572.4	574.7	426.3	578.6	96.9	88.2	86.9	82.1	84	94.6	82.5	95.6	0.145	0.102	0.184	0.141	0.147	0.165	0.193	0.165
2	2	548	778.6	426.9	733.6	629.7	613	452.4	329.1	78.6	74	73.9	73.3	89	92.6	86.3	84.7	0.143	0.095	0.173	0.1	0.141	0.151	0.191	0.257
3	2	497.4	739.7	492.4	716.9	586.3	675.8	482.4	660.8	80.3	70.8	63.7	69.1	83	83.6	81.9	78.2	0.162	0.096	0.129	0.096	0.142	0.124	0.17	0.118
4	2	540.2	1061.9	402.4	718.6	581.3	656.3	538.6	471.9	85.7	76.9	70.8	82.9	82.7	81	79.8	75.4	0.159	0.072	0.176	0.115	0.142	0.123	0.148	0.16
6	2	491.9	715.8	404.1	668.6	550.8	533.6	419.7	337.4	77.8	78	80.9	71.4	87.8	77.1	81.8	75.3	0.158	0.109	0.2	0.107	0.159	0.145	0.195	0.223
7	2	607.4	605.2	452.4	683	534.1	502.4	460.8	469.1	79.6	71.9	85.2	75.3	90.3	81.3	84.4	74.7	0.131	0.119	0.188	0.11	0.169	0.162	0.183	0.159
8	2	545.2	634.1	405.2	627.4	429.1	345.8	454.7	283	79.5	68.3	70.3	67.3	75.2	80.4	73	71.1	0.146	0.108	0.173	0.107	0.175	0.232	0.161	0.251

## Sheet: RPE
ID	gender	PLD11st	PLD12nd	PLD21st	PLD22nd	AAD11st	AAD12nd	AAD21st	AAD22nd
1	1	13	17	17	17	14	15	13	15
2	1	14	18	16	18	14	17	14	17
3	1	14	15	15	16	17	18	13	13
4	1	17	18	17	19	15	15	14	16
5	1	15	15	15	15	13	13	13	13
6	1	15	17	13	18	13	15	15	17
7	1	13	13	11	13	13	13	13	13
8	1	15	15	17	16	13	13	15	15
9	1	14	16	15	17	14	16	15	17
10	1	15	17	16	18	15	16	16	17
11	1	14	16	17	18	15	17	15	19
1	2	17	16	18	19	15	13	15	12
2	2	13	15	14	15	13	13	15	16
3	2	13	15	14	15	13	13	15	16
4	2	14	16	15	13	13	11	12	13
6	2	14	15	13	12	13	12	13	13
7	2	13	15	12	13	12	12	13	12
8	2	12	13	12	14	13	15	12	13
